# Supplementary material for: Postoperative Complications in Humanitarian Paediatric Patients Undergoing Late Surgical Correction of Tetralogy of Fallot: A Multivariate Analysis
Source: Children (Basel). 2025 Aug 23;12(9):1111. doi: 10.3390/children12091111 (PMC12468921; doi:10.3390/children12091111)
Supplement: Supplementary file 1 [file children-12-01111-s001.zip]

Archive with 1 entries (1 files):
- children-3817378-supplementary.pdf
